# Supplementary material for: Boosted Cross-Linking and Characterization of High-Performing Self-Assembling Peptides
Source: Nanomaterials (Basel). 2022 Jan 19;12(3):320. doi: 10.3390/nano12030320 (PMC8838902; doi:10.3390/nano12030320)
Supplement: Supplementary file 1 [file nanomaterials-12-00320-s001.zip]

Archive with 1 entries (1 files):
- nanomaterials-1546875-supplementary.pdf
